# Supplementary material for: Podosome formation promotes plasma membrane invagination and integrin-β3 endocytosis on a viscous RGD-membrane
Source: Commun Biol. 2020 Mar 13;3:117. doi: 10.1038/s42003-020-0843-2 (PMC7070051; doi:10.1038/s42003-020-0843-2)
Supplement: Supplementary file 9 — Supplementary Data 1 (source data) [file 42003_2020_843_MOESM9_ESM.xlsx]

## Sheet: Fig. 1B
Source data of Fig. 1B
Time (sec)	Factin (mean)	S.E.M. of F-actin	Dab2 (mean)	S.E.M. of Dab2	Integrin-beta3 (mean)	S.E.M. of Integrin-beta3	RGD (mean)	S.E.M. of RGD
0	0.00557508	0.00411457	0.748802	0.0741461	0.812883	0.0379857	0.679975	0.0835899
10	0.0324454	0.0146758	0.790295	0.0573509	0.804547	0.0586784	0.612525	0.0591989
20	0.0553189	0.0165979	0.789619	0.0506755	0.740254	0.057441	0.600028	0.0671243
30	0.0746375	0.0210972	0.701503	0.0773093	0.740025	0.0614936	0.588167	0.0776294
40	0.0955641	0.0240626	0.814197	0.055421	0.744427	0.0611645	0.46528	0.0966908
50	0.119251	0.0322577	0.811107	0.0561526	0.73943	0.0717302	0.642627	0.0890098
60	0.129233	0.0307389	0.750288	0.0503042	0.712013	0.0682693	0.608924	0.0461639
70	0.133263	0.0355907	0.665619	0.0600464	0.677447	0.0868031	0.669951	0.0898321
80	0.128424	0.0340201	0.672966	0.0853661	0.7076	0.0718465	0.507233	0.0694565
90	0.152874	0.0387204	0.648039	0.0897419	0.708124	0.076689	0.575456	0.0664967
100	0.144514	0.0399056	0.605104	0.0806898	0.621433	0.082651	0.544917	0.0448843
110	0.162617	0.0430693	0.49201	0.0938631	0.529323	0.0837783	0.57969	0.0760355
120	0.184702	0.0464439	0.551531	0.0818985	0.513242	0.0975714	0.571366	0.0597863
130	0.206348	0.0460872	0.609735	0.10067	0.527803	0.0835019	0.45883	0.0829593
140	0.217048	0.0513338	0.61253	0.0988096	0.463702	0.076628	0.577701	0.0759996
150	0.248908	0.054722	0.545106	0.0700608	0.485053	0.072032	0.718183	0.0911167
160	0.255281	0.0563522	0.565836	0.0766163	0.460101	0.0796829	0.571273	0.10464
170	0.286118	0.0552766	0.458982	0.0754307	0.489431	0.0803955	0.48233	0.0627454
180	0.330308	0.0427436	0.508739	0.085807	0.49539	0.0724508	0.434857	0.0729058
190	0.340239	0.0338742	0.443103	0.0857911	0.514022	0.0787942	0.520692	0.106012
200	0.369274	0.0298808	0.396738	0.07836	0.479734	0.0840434	0.504278	0.0827957
210	0.39617	0.0244946	0.415435	0.0923096	0.448053	0.0845893	0.448491	0.0836662
220	0.453392	0.0256346	0.36494	0.0914144	0.436271	0.0764443	0.373362	0.0597178
230	0.479285	0.0164224	0.371862	0.0722589	0.516314	0.0815088	0.486283	0.0607606
240	0.514222	0.0156086	0.432759	0.0543113	0.455382	0.0849263	0.489937	0.0609295
250	0.546116	0.0167429	0.365846	0.0637124	0.499604	0.0923762	0.506539	0.0526209
260	0.571657	0.024311	0.387278	0.0634361	0.469494	0.0892653	0.336378	0.0821378
270	0.619262	0.0404956	0.404903	0.0496654	0.426314	0.0672337	0.346212	0.0812982
280	0.639234	0.0424791	0.324035	0.0473519	0.39172	0.0742091	0.375528	0.0803573
290	0.675445	0.0425122	0.356513	0.0581714	0.388095	0.0882815	0.368864	0.0794415
300	0.703754	0.0352217	0.244863	0.0302714	0.380219	0.0754818	0.312672	0.078436
310	0.719124	0.0375541	0.2962	0.0347085	0.434242	0.0686474	0.285085	0.0417711
320	0.764735	0.0303798	0.268059	0.0342576	0.426337	0.0791276	0.339582	0.0575187
330	0.805091	0.0321666	0.233658	0.0532032	0.358684	0.0883722	0.39051	0.123741
340	0.810714	0.0293114	0.287864	0.0379221	0.387877	0.0979705	0.300712	0.0946367
350	0.845451	0.0320545	0.304548	0.0664758	0.369347	0.112915	0.397991	0.0559336
360	0.854303	0.0316468	0.259685	0.0751944	0.348038	0.110581	0.379029	0.0844648
370	0.89486	0.0305241	0.227786	0.0958832	0.301338	0.115233	0.480816	0.0975206
380	0.90776	0.0239192	0.18408	0.0982129	0.296719	0.12468	0.230285	0.056129
390	0.946893	0.0112178	0.191429	0.0947151	0.244502	0.111753	0.381901	0.0452929
400	1	1.40489e-08	0.236939	0.108734	0.219528	0.10235	0.246736	0.0888361

## Sheet: Fig. 2A
Source data of Fig. 2A
	Mean (%)	S.E.M
Control	43.62	2.425
PP2	25.07	3.65

## Sheet: Fig. 2C
Source data of Fig. 2C
	Endocytosis level	S.E.M
Control	1	0
PP2	0.8092	0.02607

## Sheet: Fig. 2D
Source data of Fig. 2D
	Mean (%)	S.E.M
Control	44.01	3.755
Wortmannin	24.35	2.719

## Sheet: Fig. 2F
Source data of Fig. 2F
	Endocytosis level	S.E.M
Control	1	0
Wortmannin	0.8181	0.0204

## Sheet: Fig. 3B
Source data of Fig. 3B
	Endocytosis level	S.E.M
siScramble	1	0
siDMN2	0.8061	0.03853

## Sheet: Fig. 3D
Source data of Fig. 3D
	Endocytosis level	S.E.M
DNM2	1	0
DNM2-K44A	0.8472	0.02564

## Sheet: Fig. 4E
Source data of Fig. 4E
Time (sec)	Factin (mean)	S.E.M. of F-actin	DNM2 (mean)	S.E.M. of DNM2	CLC (mean)	S.E.M. of CLC	RGD (mean)	S.E.M. of RGD	Integrin-beta3 (mean)	S.E.M. of Integrin-beta3
0	1	0	1	0	1	0	1	0	1	0
10	0.979357	0.0112607	1.04493	0.0236883	0.991854	0.0281646	0.98713	0.0166661	1.00391	0.0111388
20	0.99703	0.0242351	1.02798	0.0320764	1.00645	0.0232172	1.00876	0.0158704	1.01722	0.0115716
30	1.00604	0.017876	1.01697	0.0479235	1.0356	0.0286777	1.0092	0.0193025	1.01645	0.0178567
40	1.03158	0.0236785	1.0764	0.0606239	1.03797	0.0201148	1.01275	0.0177405	0.991125	0.015102
50	1.0436	0.0227775	1.07159	0.0539918	1.03484	0.022382	0.994934	0.0201285	0.991487	0.0180924
60	1.03823	0.0233253	1.07667	0.0478325	1.04232	0.0284245	1.01585	0.023224	0.978463	0.0142871
70	1.08302	0.0279283	1.07147	0.0433136	1.03329	0.0248808	1.02508	0.0291626	0.968485	0.0125194
80	1.10562	0.0281891	1.0793	0.0462413	1.00577	0.0348155	0.998612	0.0156538	0.954633	0.0211256
90	1.14299	0.0385183	1.12983	0.0545337	1.05876	0.0358539	1.00057	0.0270986	0.924628	0.0249333
100	1.20863	0.0496971	1.14742	0.0534654	1.04268	0.0358817	1.01204	0.0259198	0.927238	0.0265805
110	1.23458	0.0518969	1.16774	0.0751224	1.03472	0.0387448	1.00571	0.0281053	0.926219	0.0258534
120	1.27065	0.0644178	1.17626	0.0641535	1.02724	0.0294297	0.983357	0.0200583	0.922883	0.0268189
130	1.30869	0.0797696	1.20596	0.069399	1.06486	0.0364892	1.00217	0.0350191	0.907948	0.0305312
140	1.32974	0.083515	1.24483	0.0793985	1.05282	0.0355437	0.967398	0.0329091	0.887302	0.0232377
150	1.37574	0.0809453	1.24647	0.0729064	1.04483	0.0325972	0.972584	0.0300897	0.897523	0.0344454
160	1.43648	0.0948866	1.25237	0.07682	1.00227	0.0268666	0.964666	0.0303915	0.877623	0.0289365
170	1.44779	0.096773	1.23182	0.079342	0.997026	0.0239669	0.938966	0.0285235	0.867306	0.027361
180	1.47433	0.0943563	1.22241	0.0872402	0.958036	0.0234604	0.935233	0.0272309	0.881158	0.0271175
190	1.52472	0.106893	1.3034	0.0874964	0.965991	0.0353015	0.945768	0.0333355	0.865413	0.0301075
200	1.61422	0.13215	1.3461	0.102388	0.962627	0.0426578	0.942457	0.0318831	0.8401	0.0332245
210	1.63738	0.121804	1.35833	0.0988822	0.942278	0.0393287	0.95977	0.0273184	0.834003	0.0375191
220	1.68747	0.126218	1.3503	0.0969321	0.937579	0.0395732	0.934747	0.0311006	0.822364	0.0342055
230	1.71659	0.13109	1.37433	0.10258	0.887746	0.0535479	0.91567	0.0276704	0.80759	0.0247057
240	1.7509	0.128873	1.45555	0.103892	0.870393	0.0601595	0.918366	0.0320473	0.816317	0.0331219
250	1.80396	0.135324	1.45778	0.129777	0.854526	0.0611747	0.908807	0.0376255	0.799283	0.0300407
260	1.78356	0.138596	1.41546	0.151379	0.805039	0.0621469	0.893448	0.0369394	0.784636	0.0302132
270	1.86008	0.154844	1.34707	0.108215	0.778815	0.0626938	0.871692	0.0327546	0.777108	0.0369514
280	1.86959	0.151462	1.2984	0.0969608	0.789075	0.0509743	0.878205	0.0394675	0.761979	0.0374003
290	1.86619	0.135338	1.32767	0.0945734	0.797561	0.0599388	0.86822	0.0357777	0.790585	0.0388629
300	1.90951	0.142944	1.35949	0.109361	0.777198	0.0669414	0.854563	0.0357856	0.76437	0.0410401
310	1.92111	0.13619	1.31762	0.107675	0.776471	0.0592984	0.83944	0.0343805	0.749237	0.0403429
320	1.95907	0.135153	1.29202	0.0905478	0.758421	0.0693272	0.849688	0.0368308	0.736775	0.0396944
330	2.01182	0.131792	1.28169	0.0957821	0.741178	0.0731289	0.857067	0.0387406	0.72964	0.04402
340	2.0182	0.135084	1.25825	0.098642	0.725868	0.0740048	0.833427	0.0368835	0.72684	0.0406598
350	2.03255	0.143101	1.27278	0.105785	0.70864	0.0751783	0.838124	0.0344872	0.710553	0.0439858
360	2.05756	0.14674	1.24374	0.111953	0.704422	0.0704614	0.825557	0.0418743	0.705049	0.0414615
370	2.08796	0.143904	1.25026	0.109177	0.715288	0.0729839	0.82947	0.0333749	0.696279	0.0380783
380	2.14129	0.156416	1.22799	0.121998	0.72128	0.0811666	0.839923	0.0365026	0.688383	0.0436143
390	2.20049	0.152186	1.25612	0.117011	0.70768	0.0796328	0.834009	0.0315138	0.730377	0.0428716
400	2.33302	0.163606	1.24023	0.118462	0.702203	0.078339	0.842159	0.0412507	0.727915	0.046272
410	2.19472	0.153262	1.20112	0.105888	0.71702	0.0865485	0.830496	0.0460483	0.71737	0.0430995
420	2.10469	0.151699	1.15615	0.0966144	0.706376	0.0830012	0.853467	0.0394434	0.727859	0.0434958
430	2.04283	0.153901	1.11204	0.0744523	0.697992	0.0771377	0.845942	0.0376812	0.72704	0.044039
440	1.9789	0.151746	1.08194	0.0816665	0.707381	0.0794309	0.860071	0.0322834	0.739053	0.0414405
450	1.89986	0.141851	1.05259	0.077222	0.697	0.080272	0.862714	0.0325226	0.739273	0.04317
460	1.84766	0.140782	1.03614	0.0729746	0.707243	0.0797408	0.886565	0.0380924	0.742871	0.0466114
470	1.84744	0.142718	1.02885	0.0598142	0.714102	0.0842084	0.889768	0.0380205	0.747021	0.0453159
480	1.76808	0.13943	1.02382	0.064541	0.726546	0.0883162	0.88174	0.0444057	0.761511	0.0480039
490	1.72325	0.140957	1.0447	0.0778736	0.744967	0.0942481	0.883108	0.0383106	0.765791	0.0489517
500	1.65357	0.120025	1.0455	0.0912378	0.738015	0.0930762	0.883578	0.0424284	0.7814	0.04913
510	1.56452	0.10971	0.998252	0.0647483	0.741453	0.0922471	0.893953	0.045995	0.796473	0.0495852
520	1.54636	0.119536	0.982612	0.0759239	0.742915	0.0898041	0.916759	0.0499315	0.800964	0.0481666
530	1.53638	0.118314	0.962234	0.0716311	0.738761	0.0913033	0.919667	0.0451624	0.80324	0.0478209
540	1.51708	0.115427	0.9446	0.0597271	0.743448	0.0944829	0.920315	0.0478181	0.797698	0.0453583
550	1.49044	0.116561	0.92298	0.0674138	0.72955	0.0964978	0.92624	0.0461632	0.809632	0.047282
560	1.48874	0.118595	0.919654	0.0547975	0.726539	0.0967577	0.948454	0.0452272	0.817016	0.0465503
570	1.47749	0.116661	0.896262	0.0728384	0.748592	0.0997469	0.955846	0.0492001	0.824105	0.0429223
580	1.42267	0.112222	0.893953	0.0772299	0.740775	0.100817	0.965989	0.052204	0.822841	0.0472942
590	1.39795	0.111398	0.899825	0.0561581	0.753893	0.104098	0.948567	0.0532142	0.823912	0.0427629
600	1.37639	0.111963	0.898253	0.0558879	0.756451	0.105604	0.958995	0.0485684	0.842458	0.0446959

## Sheet: Fig. 5B
Source data of Fig. 5B
Position (pixel)	IRM	Paxillin	F-actin
0	0.939849	0.231186	0.0463596
1	0.968078	0.174713	0.0529922
2	0.912415	0.157315	0.0548966
3	0.960858	0.163132	0.060864
4	0.933531	0.172082	0.0627065
5	0.904894	0.233164	0.0663329
6	0.900919	0.186823	0.0669715
7	0.85507	0.266917	0.0636896
8	0.835841	0.231588	0.0650968
9	0.850552	0.246265	0.0814162
10	0.85095	0.23082	0.0801999
11	0.858601	0.349661	0.0790465
12	0.859477	0.302049	0.0769002
13	0.846652	0.223547	0.0864893
14	0.835362	0.218739	0.0907432
15	0.822721	0.306351	0.0849793
16	0.797425	0.322416	0.0765086
17	0.815877	0.26556	0.0856339
18	0.79027	0.30662	0.0783275
19	0.773955	0.322553	0.0797252
20	0.764639	0.292763	0.0854291
21	0.750742	0.274549	0.0934225
22	0.727357	0.382356	0.0924952
23	0.718123	0.470925	0.0949858
24	0.685462	0.385669	0.103118
25	0.628807	0.370128	0.106869
26	0.600792	0.435819	0.123228
27	0.576303	0.483951	0.125374
28	0.490515	0.471818	0.152503
29	0.419032	0.444433	0.160622
30	0.393849	0.464323	0.187292
31	0.376379	0.493924	0.182427
32	0.328344	0.524113	0.185406
33	0.337507	0.46873	0.189204
34	0.31883	0.678954	0.202739
35	0.307623	0.658993	0.219508
36	0.271911	0.670484	0.226134
37	0.265346	0.731507	0.230788
38	0.239706	0.787891	0.262506
39	0.212699	0.935965	0.283264
40	0.217812	0.888464	0.345769
41	0.160727	0.8375	0.477476
42	0.129004	0.826516	0.575858
43	0.110177	0.738832	0.700419
44	0.0776783	0.701287	0.843135
45	0.0469789	0.748869	0.957214
46	0.0498136	0.787621	1
47	0	0.829125	0.998719
48	0.0321919	0.628079	0.980102
49	0.0456241	0.777411	0.929961
50	0.0489749	0.957276	0.878122
51	0.118508	0.952911	0.812204
52	0.132146	1	0.710816
53	0.133931	0.954242	0.567442
54	0.144894	0.764261	0.45846
55	0.157823	0.802488	0.399933
56	0.160869	0.707195	0.349366
57	0.183687	0.650767	0.376507
58	0.159166	0.583298	0.377654
59	0.168049	0.710173	0.414422
60	0.155055	0.565338	0.443609
61	0.145779	0.634288	0.4476
62	0.131663	0.6692	0.452093
63	0.174119	0.611847	0.410711
64	0.187942	0.650567	0.370907
65	0.171703	0.49618	0.354303
66	0.225074	0.523165	0.336216
67	0.202202	0.56416	0.336413
68	0.206804	0.490846	0.313381
69	0.227428	0.502054	0.328375
70	0.191265	0.503024	0.334135
71	0.249212	0.646661	0.350233
72	0.245407	0.619677	0.388126
73	0.234548	0.419732	0.401085
74	0.270384	0.528109	0.405637
75	0.285014	0.519106	0.406488
76	0.326176	0.506617	0.378941
77	0.332394	0.655262	0.372551
78	0.320576	0.625216	0.34818
79	0.329228	0.471065	0.307306
80	0.296508	0.499053	0.285171
81	0.341715	0.498374	0.262041
82	0.350793	0.437857	0.244099
83	0.394488	0.374552	0.251191
84	0.36675	0.377776	0.245849
85	0.368212	0.491398	0.258179
86	0.325755	0.446083	0.297516
87	0.326114	0.483551	0.335305
88	0.350033	0.472882	0.334876
89	0.387859	0.479957	0.347261
90	0.369747	0.483623	0.360146
91	0.368228	0.504196	0.346908
92	0.345785	0.449479	0.35759
93	0.283308	0.445477	0.364271
94	0.240845	0.398423	0.405664
95	0.227269	0.495464	0.460593
96	0.239666	0.666524	0.502665
97	0.248994	0.719218	0.536443
98	0.211879	0.705518	0.608634
99	0.162459	0.734419	0.638868
100	0.147461	0.619763	0.690822
101	0.133316	0.5881	0.786186
102	0.142342	0.642576	0.886627
103	0.124072	0.599836	0.938507
104	0.134125	0.565648	0.928489
105	0.15686	0.74766	0.861367
106	0.158297	0.63506	0.775002
107	0.236007	0.69403	0.658256
108	0.278339	0.521224	0.533864
109	0.293039	0.549625	0.442773
110	0.329338	0.371922	0.374937
111	0.410137	0.328267	0.310727
112	0.422231	0.250439	0.262143
113	0.473692	0.266259	0.258283
114	0.51314	0.255688	0.210141
115	0.583438	0.14829	0.175531
116	0.635345	0.250433	0.149113
117	0.686096	0.268678	0.133708
118	0.742148	0.181485	0.107441
119	0.767116	0.152627	0.088077
120	0.796165	0.0838408	0.0763907
121	0.856983	0.0813507	0.0661415
122	0.836593	0.144342	0.058561
123	0.886156	0.0938315	0.0482897
124	0.883228	0.0923603	0.0435641
125	0.89402	0.0589941	0.0358967
126	0.91652	0.141643	0.0402392
127	0.933983	0.0691479	0.032658
128	0.934478	0.0961456	0.0319632
129	0.944937	0.0615996	0.0246076
130	0.974198	0.123184	0.0206085
131	0.963287	0.111176	0.0270368
132	0.959215	0.0362918	0.0168891
133	0.984367	0	0.0136055
134	0.980766	0.00142549	0.0140713
135	0.943835	0.0534044	0.0125813
136	0.968198	0.0579899	0.010061
137	0.981341	0.077749	0.0131392
138	1	0.0414609	0.0114884
139	0.986935	0.0779568	0.0039987
140	0.985165	0.0134805	0.0062452
141	0.985181	0.0262496	0.0022605
142	0.974823	0.140771	0.00404578
143	0.946701	0.084484	0.00623271
144	0.957993	0.0203731	0

## Sheet: Fig. 5D
Source data of Fig. 5D
Position (µm)	F-actin (t1)	Membrane (t1)	F-actin (t2)	Membrane (t2)
0	715	29025	769.333	30871
0.15574	729	29761	755.333	30202.7
0.31149	787	28842	714.667	29640.7
0.46723	718.333	29246.3	723	29117.3
0.62298	733.667	28686	797.333	28860.3
0.77872	794	28827.3	808.333	29093.3
0.93446	806.667	28741.7	788.667	29257.7
1.09021	846.667	28450	772	28711.3
1.24595	791.333	27676	857	29216
1.4017	865	28136.3	967.667	30179.3
1.55744	997	30377.3	1181	31255.3
1.71318	1150.67	29101.7	1280	30748.3
1.86893	1241.67	28623.3	1386	29680.7
2.02467	1365.33	28253	1529.67	28984
2.18042	1312	28009.3	1560.33	28253.3
2.33616	1217.67	27668.3	1538	28017.3
2.4919	1163.33	28305	1593	28505
2.64765	1007.33	28506.3	1328.67	28651.7
2.80339	860	27950	1160.67	29633
2.95914	823.667	26973	1103	29238
3.11488	833	26909.7	923	29813
3.27062	752	28816.7	828.333	29908.7
3.42637	679	28935.7	886	30110
3.58211	757.333	28755.7	733.333	29117.7
3.73786	728.667	28111.7	804.667	28660.7
3.8936	792.333	27704	833.667	28816.7
4.04934	779.333	28025.3	777.333	28804.7
4.20509	775	28460.7	712.333	28553.7
4.36083	683.667	27352.3	723.333	27815.3
4.51658	688.333	27367.7	771.667	27585.7

[truncated: 12 more sheets: Fig. 6C, Fig. 6E, Fig. 6G, Supp Fig. 1B, Supp Fig. 3D, Supp Fig. 3F, Supp Fig. 6B, Supp Fig. 6D, Supp Fig. 7B, Supp Fig. 8E, Supp Fig. 9G, Supp Fig. 9H]
